# Supplementary material for: Personality psychopathology, drug use and psychological symptoms in adolescents with substance use disorders and community controls
Source: PeerJ. 2015 Jun 9;3:e992. doi: 10.7717/peerj.992 (PMC4465941; doi:10.7717/peerj.992)
Supplement: Supplemental Information 1 — Dataset converted SPSS to CSV [file peerj-03-992-s001.csv]

Id	id_unica	ini_nom	grupo	Sexo	Edad	edad_TAB	edad_OH	edad_THC	edad_OD	N_TAB	N_OH	N_THC	N_OD	Dx_R	Dx_R1	Dx_R2	Dx_R3	P5_A	P5_P	P5_D	P5_I	P5_N	p5_hos	p5_gra	p5_pbe	p5_odd	p5_dat	p5_nv	p5_lde	p5_ls	PAT_DISC
		CMS01	0	2	16	13	14			2	1	0	0					5	1	4	3	7	4	1	0	1	2	2	2	1	0
		CMS02	0	1	15	14	14			1	0	0	0					2	1	3	5	14	1	1	1	0	2	1	4	1	0
		CMS03	0	2	15	13	13	13		1	1	1	0					16	7	10	2	15	10	6	4	3	7	3	2	0	0
		CMS04	0	2	15	13	14			1	1	0	0					12	4	4	4	12	7	5	1	3	3	1	2	2	0
		CMS06	0	2	16	12	12	13		2	1	1	0					8	11	10	20	10	4	4	6	5	7	3	7	13	0
		CMS07	0	1	15	15	13			1	2	0	0					16	12	12	2	18	11	5	9	3	9	3	2	0	0
		CMS08	0	1	15		13	15		0	1	1	0					6	1	9	4	8	2	4	0	1	6	3	3	1	0
		CMS10	0	2	16					0	0	0	0					4	2	4	1	11	2	2	1	1	3	1	0	1	0
		CMS12	0	1	15					0	0	0	0					7	0	2	1	4	3	4	0	0	2	0	0	1	0
		EJM02	0	2	16	15	14			1	1	0	0					9	2	6	12	16	4	5	1	1	2	4	7	5	0
		EJM04	0	1	15	14	15			1	1	0	0					3	0	1	6	10	0	3	0	0	0	1	3	3	0
		EJM06	0	1	15		15			0	0	0	0					2	1	2	2	3	1	1	0	1	2	0	0	2	0
		EJM07	0	2	15	14	14			0	1	0	0					4	1	6	4	9	2	2	0	1	4	2	3	1	0
		EJM08	0	1	16		16			0	0	0	0					3	0	1	7	5	2	1	0	0	1	0	3	4	0
		EJM09	0	2	16		15			0	0	0	0					6	0	1	12	12	3	3	0	0	1	0	4	8	0
		EJM11	0	2	15	14	15			1	0	0	0					11	1	5	0	12	7	4	1	0	3	2	0	0	0
		EJM12	0	1	16					0	0	0	0					0	0	3	14	4	0	0	0	0	3	0	4	10	0
		EJM14	0	2	15	14	14	14		2	1	1	0					8	1	10	9	10	8	0	1	0	7	3	5	4	0
		EJM15	0	2	16	14	14	15	16	2	2	1	1					13	2	9	1	13	9	4	0	2	7	2	1	0	0
		EJM16	0	2	16	15	14	15		1	1	1	0					7	1	6	4	13	7	0	0	1	5	1	3	1	0
		EJM17	0	1	17		16			0	0	0	0					7	2	7	7	15	4	3	1	1	5	2	4	3	0
		EJM18	0	2	16		15			0	1	0	0					10	2	9	6	18	7	3	0	2	5	4	4	2	0
		EJM19	0	2	15	14	13			2	1	0	0					4	0	2	20	14	2	2	0	0	2	0	9	11	0
		EJM20	0	1	15		15			0	1	0	0					9	1	9	8	9	6	3	0	1	7	2	4	4	0
		EJM21	0	2	15	14	14	15		1	0	1	0					6	3	6	7	18	4	2	1	2	4	2	6	1	0
		EJM22	0	2	17	15	14			0	1	0	0					5	1	2	2	15	5	0	0	1	2	0	1	1	0
		EJM23	0	2	18	14	13	15	17	2	0	0	0					6	0	6	7	10	2	4	0	0	4	2	3	4	0
		EJM24	0	2	17		16			0	0	0	0					7	0	3	17	9	4	3	0	0	1	2	7	10	0
		EJM25	0	1	15		16			0	1	0	0					7	1	1	6	9	2	5	0	1	1	0	3	3	0
		EJM26	0	1	17	17	17			0	0	0	0					5	3	4	2	11	4	1	0	3	4	0	1	1	0
		EJM27	0	2	17		17			0	0	0	0					7	1	4	6	14	3	4	0	1	4	0	3	3	0
		EJM28	0	2	17		16			1	0	0	0					8	2	5	2	10	4	4	0	2	3	2	0	2	0
		IFC03	0	1	17					0	0	0	0					14	5	6	6	10	8	6	3	2	2	4	2	4	0
		IFC04	0	1	18					0	0	0	0					4	3	9	1	6	2	2	1	2	6	3	1	0	0
		IFC05	0	1	17					0	0	0	0					6	1	7	4	11	1	5	1	0	4	3	2	2	0
		IFC06	0	1	18					0	0	0	0					2	2	5	2	5	0	2	1	1	4	1	1	1	0
		IFC10	0	1	15					0	0	0	0					6	1	7	6	12	5	1	0	1	5	2	2	4	0
		IFC16	0	1	15					0	0	0	0					7	1	9	5	6	4	3	0	1	7	2	2	3	0
		IMP01	0	1	17	13	14	14		1	2	2	0					7	1	10	3	7	2	5	0	1	8	2	2	1	0
		IMP03	0	2	15	14	14	15		1	1	1	0					6	0	6	3	5	3	3	0	0	4	2	3	0	0
		IMP06	0	2	16	15	13	15		2	1	1	0					9	2	4	2	10	3	6	0	2	4	0	1	1	0
		IMP08	0	1	15	15	14	15		1	1	1	0					7	3	5	7	16	3	4	1	2	4	1	5	2	0
		IMP09	0	2	15	13	14	14		2	1	1	0					12	2	11	12	15	8	4	0	2	8	3	7	5	0
		IMP11	0	1	15					0	0	0	0					7	2	7	13	13	3	4	0	2	4	3	2	11	0
		IMP12	0	2	15		15			0	1	0	0					5	1	7	6	14	1	4	1	0	5	2	6	0	0
		IMP13	0	2	16	14	14			1	1	0	0					2	0	5	4	6	0	2	0	0	5	0	2	2	0
		IMP14	0	2	16		14			0	1	0	0					1	0	1	6	9	0	1	0	0	1	0	4	2	0
		IMP17	0	2	16	9	12			1	1	0	0					4	1	5	6	9	1	3	0	1	3	2	2	4	0
		IMP18	0	1	16		14	16		1	1	1	0					6	1	9	0	4	2	4	0	1	7	2	0	0	0
		IMP19	0	2	15	12	13	15		0	1	1	0					3	1	8	7	10	2	1	0	1	5	3	4	3	0
		IMP20	0	1	16		16			0	0	0	0					2	0	5	2	5	1	1	0	0	5	0	2	0	0
		IMP22	0	1	16	13	13	13		2	2	1	0					4	0	7	4	10	1	3	0	0	6	1	3	1	0
		IMP23	0	2	16		16			1	1	0	0					4	1	5	4	12	2	2	0	1	4	1	2	2	0
		IMP29	0	1	15	13	12	14		1	1	1	0					6	4	15	5	11	4	2	1	3	11	4	2	3	1
		IVD19	0	1	15		14			0	1	0	0					7	1	6	11	12	4	3	1	0	4	2	4	7	0
		IVD30	0	1	15					0	0	0	0					4	0	1	8	2	0	4	0	0	1	0	1	7	0
		IVD44	0	1	16		16			0	1	0	0					11	4	11	3	8	7	4	2	2	8	3	0	3	0
		IVD45	0	1	16		16			0	1	0	0					7	2	8	6	13	5	2	1	1	6	2	4	2	0
		IVD46	0	1	16		16			0	1	0	0					10	3	10	9	5	4	6	0	3	6	4	2	7	0
		IVD47	0	1	16					0	0	0	0					8	2	6	5	12	3	5	2	0	5	1	2	3	0
		IVD48	0	1	16					0	0	0	0					5	1	7	12	7	2	3	1	0	5	2	5	7	0
		IVD50	0	2	17		15			0	1	0	0					4	3	5	8	17	1	3	0	3	3	2	7	1	0
		IVD51	0	2	17		15			0	1	0	0					7	1	4	7	10	4	3	0	1	2	2	5	2	0
		IVD53	0	1	16		12			0	1	0	0					4	1	12	9	3	2	2	0	1	8	4	1	8	0
		IVD54	0	2	17	16	15	16		0	1	0	0					6	1	1	4	6	5	1	0	1	1	0	1	3	0
		IVD55	0	1	17	13	13	14	16	2	2	1	1					11	2	12	6	14	7	4	0	2	9	3	4	2	0
		IVD57	0	2	17	16	16	16		1	1	1	0					6	2	9	3	10	2	4	1	1	6	3	2	1	0
		IVD61	0	1	16	15	15			1	1	0	0					4	2	12	5	14	1	3	2	0	9	3	3	2	0
		IVD63	0	2	17	16	15	16		0	0	0	0					8	4	5	10	15	5	3	2	2	4	1	5	5	0
		IVD64	0	2	16	14	15	16		2	1	1	0					16	1	12	2	10	12	4	1	0	8	4	1	1	1
		IVD67	0	1	17		14			0	1	0	0					9	0	5	1	7	3	6	0	0	3	2	1	0	0
		IVD68	0	1	17		13			0	1	0	0					6	2	7	7	9	3	3	1	1	5	2	3	4	0
		IVD69	0	1	17		14			0	1	0	0					10	2	10	3	9	4	6	0	2	7	3	2	1	0
		IVD70	0	1	18		14	15		1	2	2	0					16	4	16	2	11	10	6	1	3	9	7	1	1	1
1	1		1	2	17	13	14	13	17	2	2	2	2	TP Cluster B, SUD	5	0		13	3	21	10	15	11	2	2	1	15	6	6	4	1
2	2		1	2	16	15	15	15		2	2	1	0	SUD, TC	0	9		8	4	9	2	12	4	4	1	3	7	2	2	4	0
3	5		1	2	16	13	13	13	15	2	2	2	2	TC, SUD	9	0		8	5	11	5	17	4	4	2	3	8	3	5	0	0
4	6		1	2	17	13	13	16		2	1	2	0	T Depresivo, TCA, SUD	3	8	0	17	7	11	13	18	13	4	4	3	7	4	8	5	0
5	11		1	1	16	13	14	13	15	2	2	2	2	TND, SUD (intenso)	9	0		9	2	14	5	11	6	3	0	2	12	2	4	1	1
6	16		1	2	16	14	15	15	16	2	2	2	2	TP Cluster B, TCA, SUD	5	8	0	11	3	14	16	17	9	2	0	3	9	5	11	5	1
8	25		1	1	16	14	14	14	16	2	2	2	2	Tr depresivo, TP Cluster C, SUD	3	5	0	7	3	20	2	16	4	3	2	1	15	5	1	1	1
9	31		1	1	16	15	14	15		2	2	2	1	TDAH, SUD	1	0		6	3	11	5	11	5	1	2	1	9	2	2	3	0
10	34		1	1	16	13	13	13		1	1	2	0	TC,TP Cluster B, SUD	9	5	0	9	2	10	8	9	6	3	2	0	7	3	3	5	0
12	44		1	2	18					2	1	2	0	Tr. Bipolar, SUD	3	0		15	5	19	10	15	10	5	2	3	14	5	5	5	1
15	56		1	2	17					2	2	2	2	Psicosis No Especificada (Tr. Bipolar??), SUD	4	3	0	18	13	14	10	17	13	5	8	5	11	3	7	3	1
16	57		1	2	16	13	13	13	15	2	1	2	2	TC, TDAH, SUD	9	1	0	6	2	10	8	16	3	3	1	1	8	2	5	3	0
18	64		1	2	15	14	13	14		2	2	2	1	TND, SUD	9	0		9	2	19	4	11	7	2	2	0	14	5	1	3	1
20	67		1	1	16	14	14	15		2	1	2	0	TDAH, SUD	1	0		11	9	11	11	10	8	3	5	4	7	4	5	6	0
21	78		1	1	16	12	12	12	14	2	2	2	1	TC, SUD	9	0		6	0	4	7	6	4	2	0	0	3	1	3	4	0
24	81		1	1	17	12	14	12	14	2	2	2	2	SUD, Tr. Mixto de Conducta y Emociones	0	11		12	4	21	7	15	8	4	2	2	15	6	5	2	1
25	85		1	2	16	14	14	14	16	2	2	2	1	TP Cluster B Borderline, SUD	5	0		14	4	17	12	22	9	5	1	3	12	5	9	3	1
26	86		1	1	15	14	14	14		2	1	2	0	SUD	0			2	2	11	10	1	0	2	1	1	9	2	5	5	0
71	87		1	1	17	13	14	14	16	2	2	2	2	SUD, Psicosis no especificada	0	4		15	4	12	16	12	11	4	1	3	7	5	9	7	0
27	94		1	2	15	13	14	15		2	1	2	0	AN P, SUD, Tr Distímico	8	0	3	8	7	9	8	16	5	3	4	3	7	2	7	1	0
28	95		1	1	15	14	14	15		2	1	2	0	TDAH, TND, SUD	1	9	0	15	5	14	4	17	9	6	3	2	11	3	2	2	1
30	98		1	1	15	15	14	15		2	1	2	0	TAG, SUD, Tr. Disociativo	2	0		5	12	12	25	18	5	0	9	3	9	3	14	11	0
72	100		1	1	16	15	15	15		1	1	2	0	TUS, TND, TR Aprendizaje	0	9	11	8	2	6	10	10	4	4	1	1	6	0	5	5	0
31	105		1	2	16	14	14	14		2	2	2	0	SUD, Espectro depresivo, Rasgos Obsesivos	0	3		2	2	9	8	11	1	1	1	1	6	3	5	3	0
32	108		1	1	17	13	13	13	15	2	2	2	2	SUD	0			13	4	15	12	11	9	4	2	2	10	5	8	4	1
83	109		1	1	17	15	15	15		1	2	1	0	TC, TND	9			12	3	13	7	7	9	3	2	1	7	6	4	3	0
33	110		1	1	17	13	13	15	17	2	2	2	1	TDAH, TND, SUD	1	9	0	3	1	6	5	2	3	0	0	1	6	0	2	3	0
34	114		1	2	17	14		14		2	1	1	0	TDAH, TP CLuster B (impulsivo), SUD	1	5	0	8	1	3	3	13	6	2	0	1	1	2	2	1	0
35	118		1	2	16	14	14	14		2	1	2	0	SUD, TCA, TND	0	8	9	2	0	8	5	11	0	2	0	0	6	2	3	2	0
36	119		1	2	17	13		13		2	1	2	0	TP Cluster B, TCA NE, SUD	5	8	0	13	5	15	11	18	9	4	2	3	12	3	6	5	1
37	123		1	2	15	11	13	11	14	2	1	2	2	TND, TC, SUD	9	0		3	0	16	5	13	2	1	0	0	12	4	4	1	1
38	124		1	2	16	14	14	15	16	2	1	2	2	TCANE, TP Cluster B, SUD Cannabis, TC	8	5	0	3	1	8	8	14	1	2	0	1	7	1	7	1	0
73	125		1	1	18	14	15	15	16	1	2	2	2	TUS, TDAH, TC	0	1	9	14	3	16	10	12	11	3	2	1	12	4	7	3	1
39	127		1	1	17	13	14	13	17	2	1	2	1	TC, SUD	9	0		11	9	16	8	14	7	4	5	4	11	5	5	3	1
40	129		1	2	15	13	13	13		2	2	2	0	Tr. Mixto Conducta y emociones, SUD	0	11		10	3	11	7	13	8	2	3	0	8	3	5	2	0
41	131		1	1	18	14	14	15	16	2	2	2	2	Brote psicótico x estimulantes, SUD	4	0		7	3	9	4	13	3	4	1	2	5	4	2	2	0
82	132		1	2	17	14	13	14		2	2	2	0	TP SUD Alcohol	0	5		5	1	11	5	8	3	2	0	1	8	3	2	3	0
43	136		1	2	16					2	2	1	0	Tr. Pers NE, Tr ansiedad, Prob. Comp. NE, Tr depresivo	5	2	8	10	5	13	6	14	5	5	2	3	10	3	4	2	1
44	137		1	1	17	9		9		1	1	2	1	T Bipolar II, TOC, TGT, SUD	3	11	0	9	3	16	12	10	6	3	1	2	13	3	5	7	1
45	138		1	2	17	13	13	13	16	2	2	2	2	TND, TCA, SUD	9	8	0	11	5	13	7	18	7	4	2	3	9	4	4	3	1
46	145		1	2	16	12	12	12	12	2	2	2	2	Tr. Bipolar, SUD	3	0		6	3	14	12	14	4	2	1	2	11	3	5	7	1
47	148		1	1	17	15	15	15	17	2	2	2	1	TDAH, TND, SUD	1	9	0	10	2	17	12	12	8	2	1	1	11	6	7	5	1
48	150		1	2	17	13	13	13	15	1	2	1	2	TC, SUD	9	0		4	2	18	5	14	4	0	1	1	13	5	4	1	1
50	153		1	2	17	13	13	13	15	2	1	2	1	TND, SUD	9	0		15	2	17	14	14	10	5	2	0	12	5	11	3	1
51	155		1	2	16	14	15	16	16	2	2	2	2	TND, Rasgos de Personalidad Cluster B, Abuso Drogas Mixto0	9	5	0	15	7	14	8	14	11	4	3	4	10	4	3	5	1
52	156		1	2	17	14	14	14	16	2	2	2	2	TP Cluster B, SUD	5	0		13	1	16	5	12	8	5	1	0	12	4	3	2	1
53	160		1	1	15	13	14	13		2	1	1	0	TDA, SUD	1			12	2	15	4	5	10	2	1	1	11	4	3	1	1
54	161		1	2	16	15	15	15		2	2	2	1	SUD, TCANE, Rasgos de Personalidad Dep.	0	8	5	10	5	15	4	18	6	4	4	1	11	4	4	0	1
55	165		1	1	17	14	14	14	16	2	1	2	0	TC inicio Adol., SUD (Dep. Cannabis)	9	0		11	5	16	7	7	8	3	1	4	13	3	5	2	1
56	166		1	2	17	14	13	16		2	0	1	1	TCA AN, Tr. control de impulsos	8	11		11	1	5	8	12	7	4	0	1	3	2	6	2	0
57	167		1	1	16	15		15		1	0	2	0	Dificultad en el Aprendizaje	11			8	3	12	4	7	6	2	1	2	8	4	2	2	0
58	168		1	1	16	13	13	13		2	2	2	0	Perturbacion Mixta Comp., TDAH, TND	1	9	6	9	1	16	4	5	6	3	1	0	13	3	2	2	1
59	169		1	1	16	15	15	15		2	1	1	0	Abuso de Drogas Mixto	0			9	2	7	6	13	6	3	1	1	6	1	5	1	0
60	171		1	2	15	14	14	14		2	1	1	0	SUD	0			6	1	10	4	9	5	1	1	0	7	3	2	2	0
61	174		1	1	16	12	14	12		1	1	2	0	Perturb. Comp NE, Abuso de Cannabis	9	0		8	3	17	8	7	7	1	1	2	12	5	3	5	1
62	175		1	2	16	13	13	15		2	2	2	2	TND, TDAH, Prob. Comp, SUD	9	1	0	17	7	14	6	13	12	5	4	3	9	5	3	3	1
63	177		1	1	17	13	13	13	14	2	2	2	2	SUD Mixto	0			4	4	12	4	9	3	1	2	2	8	4	1	3	0
64	178		1	2	17	12	15	12	17	2	1	2	1	SUD (Dep. Cannabis), TP Limite	0	5		12	2	11	4	18	7	5	1	1	9	2	4	0	0
65	179		1	1	15	12	12	13	14	2	2	2	1	Prob. Comportamiento, TC, TUS	9	0		8	6	21	8	14	6	2	3	3	15	6	4	4	1
66	183		1	2	17	14	13	14		2	2	2	0	TCA, SUD, Tr. Ansiedad, TP Borderline	8	0	2	11	5	16	16	19	7	4	2	3	11	5	6	10	1
67	185		1	1	18	13	15	13		2	0	1	0					1	1	0	9	2	0	1	0	1	0	0	4	5	0
69	190		1	1	16	14	14	15		2	1	1	0	TDAH??, TND, Consumo de cannabis	9	1	0	4	0	4	7	7	4	0	0	0	4	0	4	3	0
70	191		1	1	16	15	15	15		1	2	2	0	Tr. Ansiedad Agorafobia, Sindrome Psicotico, Consumo OH	2	4	0	8	1	14	7	17	4	4	0	1	12	2	3	4	1
85	192		1	1	18	12	12	12		1	1	2	0					11	3	13	2	16	6	5	1	2	11	2	1	2	0
86	206		1	1	17	14	14	16		1	1	1	0					10	7	21	5	6	5	5	5	2	15	6	0	5	1
80	214		1	1	17	15	15	15		1	1	1	0	TC,TND	9			9	1	15	4	8	6	3	0	1	10	5	2	2	1
88	222		1	2	17	12	12	12	15	2	2	2	2	TR Psicotico, rasgos paranoides	4	5		13	6	8	9	14	8	5	3	3	7	1	5	4	0
87	236		1	1	15	14	15	15		2	1	1	0	TOC, T ANX, TND	9	2	11	7	0	11	13	5	6	1	0	0	7	4	8	5	0
77	252		1	2	17	12	13	13	15	2	2	2	2					12	2	17	7	12	9	3	2	0	14	3	5	2	1
81	253		1	1	15	14	14	14		2	1	2	0					6	2	11	6	11	4	2	1	1	7	4	3	3	0
74	255		1	1	18	15	15	15		2	1	2	0	TDAH	1			10	2	14	1	4	5	5	1	1	9	5	0	1	1
79	259		1	1	16	13	14	14		2	1	2	0					15	1	15	8	11	10	5	0	1	10	5	2	6	1
75	260		1	2	17	14	14	14		2	1	2	0	Rasgos Cluster B	5			5	3	5	11	17	4	1	2	1	5	0	5	6	0
76	261		1	1	16	13	15	13		2	1	2	0	tus	0			7	2	16	3	12	4	3	0	2	12	4	1	2	1
